# Supplementary material for: Continuous low-dose cyclophosphamide plus prednisone in the treatment of relapsed and refractory multiple myeloma with severe complications
Source: Front Oncol. 2023 May 22;13:1185991. doi: 10.3389/fonc.2023.1185991 (PMC10240086; doi:10.3389/fonc.2023.1185991)
Supplement: Supplementary Table 1 — Clinicopathological information of the 130 patients with RRMM. [file Table_1.xlsx]

## Sheet: Supplementary table 1
Supplementary table 1 The clinicopathological characteristics of patients with RRMM
No.	Group	ECOG	KPS	mSMART	Gender	Age	Heavy chain type	Light chain type	DS stage	DS stage (0, I-II; 1, III)	ISS	ISS stage (0, I-II; 1, III)	Treatment lines before enrollment	Lung function	NYHA	Diagnosis time	PFS (month)	PFS status (0, No; 1, Yes)	OS (month)	OS Status (0, No; 1, Yes)	Response to CP	Response to CP+X (NA, not applicable)	BNP (*pro-BNP) before treatment	BNP (*pro-BNP) after treatment	B2MG	Adverse events	CP+X regimen (NA, not applicable)	Response to CP+X (NA, not applicable)	Heart failure (1, yes; 0, no)	Lung function impairment III-IV (1, yes; 0, no)	Coronary heart disease (CHD) (1, yes; 0, non)	Hypertensive heart disease (1, yes; 0, no)	Arrhythmia (1, yes; 0, no)	Diabetes (1, yes; 0, no)	Hydropericardium (1, yes; 0, no)	Lung infection (1, yes; 0, no)	Pleural effusion (1, yes; 0, no)	Number of complications
1	CP	3	40	Unknown	Female	90	IgG	λ	IIIA	1	III	1	2	I	III	2009-09-01	30	1	38.5667	1	PR	NA	595	362	1.5	Pneumonia	NA	NA	1	0	1	0	0	0	0	unknown	0	Unknown
2	CP	4	20	Unknown	Male	66	IgG	κ	IIIA	1	III	1	2	I	III	2005-10-01	9	1	31.4333	1	PR	NA	1460	630	2.2	cushing	NA	NA	1	0	1	0	0	0	0	unknown	0	Unknown
3	CP	Unknown	Unknown	Unknown	Male	47	IgD	λ	IIIB	1	III	1	2	unknown	III	2005-08-01	7	1	37.5667	1	PR	NA	545	62	8	None	NA	NA	1	unknown	0	0	0	0	0	0	0	Unknown
4	CP	3	40	Unknown	Male	77	IgG	λ	IIIB	1	III	1	1	II	III	2005-06-01	5	1	8.16667	1	PR	NA	490	253	5.5	None	NA	NA	1	0	1	0	0	0	0	unknown	0	Unknown
5	CP	3	40	Unknown	Male	86	IgG	κ	IIIB	1	III	1	1	II	III	2009-03-01	3	1	46.7333	1	PR	NA	489	159	4.2	None	NA	NA	1	0	1	0	0	0	0	unknown	0	Unknown
6	CP	3	40	Unknown	Female	69	Undetectable	λ	IIIA	1	II	0	1	III	III	2008-09-01	2	1	75.0667	1	PR	NA	520	84	2.3	None	NA	NA	1	1	1	0	0	0	0	unknown	0	Unknown
7	CP	4	20	Unknown	Female	45	IgA	λ	IIIA	1	II	0	1	III	III	2006-02-01	7	1	9.1	1	PR	NA	1210	990	6.6	None	NA	NA	1	1	1	0	0	0	0	unknown	0	Unknown
8	CP	3	40	Unknown	Male	77	IgG	λ	IIIA	1	III	1	1	I	III	2008-02-01	4	1	23.3333	1	PR	NA	510	134	3.96	None	NA	NA	1	0	0	1	0	1	0	unknown	0	Unknown
9	CP	4	20	Unknown	Female	79	IgG	κ	IIIA	1	III	1	1	II	IV	2010-03-01	3	1	21.3333	1	PR	NA	1021	640	1.9	None	NA	NA	1	0	1	1	0	0	0	unknown	0	Unknown
10	CP	3	40	Unknown	Female	78	IgA	κ	IIIA	1	III	1	3	I	III	2000-03-01	7	1	121.733	1	PR	NA	469	91.2	7.57	None	NA	NA	1	0	1	1	0	0	0	unknown	0	Unknown
11	CP	4	20	Unknown	Male	70	IgG	λ	IIIA	1	II	0	1	III	III	2007-01-01	12	1	13.2	1	PR	NA	890	920	3.1	None	NA	NA	1	1	0	0	1	0	0	unknown	0	Unknown
12	CP	4	10	Unknown	Male	57	IgG	λ	IIIB	1	III	1	2	IV	III	2003-08-01	2	1	3.06667	1	PR	NA	630	580	10	None	NA	NA	1	1	0	0	1	0	0	unknown	0	Unknown
13	CP	4	20	Unknown	Female	66	Undetectable	λ	IIA	0	III	1	1	III	III	2008-07-01	108	1	111.633	1	VGPR	NA	870	222	4.1	Pneumonia	NA	NA	1	1	1	0	1	0	0	unknown	1	Unknown
14	CP	4	20	Unknown	Female	46	IgG	λ	IIIA	1	III	1	1	III	III	2003-08-01	3	1	13.2333	1	VGPR	NA	1450	1300	3	Limb numbness	NA	NA	1	1	1	0	0	0	0	unknown	1	Unknown
15	CP	4	20	Unknown	Male	58	IgA	λ	IIIA	1	II	0	2	III	III	2010-03-01	13	1	33.5333	1	CR	NA	1200	455	3.2	None	NA	NA	1	1	1	0	0	0	1	unknown	1	Unknown
16	CP	3	40	Unknown	Female	75	IgG	κ	IIIA	1	III	1	2	II	III	2004-07-01	60	1	88.2667	1	CR	NA	780	439	3.2	cushing	NA	NA	1	0	1	0	0	0	0	unknown	0	Unknown
17	CP	3	40	Unknown	Female	52	IgG	λ	IIIA	1	III	1	1	II	III	2006-05-01	12	1	31.5	1	PR	NA	884	420	4.07	None	NA	NA	1	0	1	0	0	0	0	unknown	0	Unknown
18	CP	4	20	Unknown	Male	75	IgA	λ	IIIA	1	III	1	2	III	IV	2005-02-01	6	1	35.4667	1	VGPR	NA	690	100	5.6	None	NA	NA	1	1	1	0	0	0	0	unknown	0	Unknown
19	CP	4	20	Unknown	Male	75	IgG	κ	IIIA	1	III	1	2	I	III	2006-08-01	6	1	24.3667	1	PR	NA	890	700	3.8	None	NA	NA	1	0	1	0	0	0	0	unknown	0	Unknown
20	CP	4	20	Unknown	Female	63	IgA	κ	IIIA	1	III	1	3	III	III	2005-06-01	6	1	41.6333	1	PR	NA	522	180	3.2	None	NA	NA	1	1	1	0	0	0	0	unknown	0	Unknown
21	CP	3	40	Unknown	Female	78	IgA	λ	IIA	0	III	1	1	I	III	2006-04-01	53	1	64.9333	1	VGPR	NA	602	195	1.9	None	NA	NA	1	0	1	0	0	0	0	unknown	0	Unknown
22	CP	4	20	Unknown	Male	77	IgG	λ	IIIA	1	III	1	1	III	III	2010-08-01	3	1	7.06667	1	PR	NA	1129	1080	7.4	None	NA	NA	1	1	0	0	1	0	1	unknown	1	Unknown
23	CP	3	40	Unknown	Male	96	IgG	κ	IIIA	1	II	0	3	I	IV	2008-04-01	36	1	55.8333	1	PR	NA	860	66	5	None	NA	NA	1	0	0	1	0	0	0	unknown	0	Unknown
24	CP	3	40	Unknown	Male	66	IgA	κ	IIIA	1	III	1	3	I	III	2007-05-01	30	1	53.8	1	PR	NA	642	470	5.3	None	NA	NA	1	0	1	0	0	0	0	unknown	0	Unknown
25	CP	4	20	Unknown	Male	66	IgG	κ	IIIA	1	II	0	4	II	IV	2008-03-01	28	1	47.7333	1	SD	NA	560	147	4.7	None	NA	NA	1	0	0	1	1	1	0	unknown	0	Unknown
26	CP	3	40	Unknown	Male	57	IgG	κ	IIIA	1	II	0	3	I	III	2007-11-01	11	1	50.7333	1	SD	NA	767	187	3.5	None	NA	NA	1	0	1	0	0	0	0	unknown	0	Unknown
27	CP	4	20	Unknown	Male	80	IgG	κ	IIIA	1	III	1	3	II	III	2008-07-01	39	1	58.8333	1	SD	NA	1940	80	2.6	None	NA	NA	1	0	1	0	0	0	0	unknown	0	Unknown
28	CP	4	20	Unknown	Female	69	IgG	κ	IIIB	1	III	1	2	III	III	2003-06-01	18	1	102.5	1	SD	NA	763	488	2.5	None	NA	NA	1	1	1	1	1	0	1	unknown	1	Unknown
29	CP	4	20	Unknown	Female	75	IgA	λ	IIIB	1	III	1	1	III	III	2005-01-01	12	1	69.9667	1	SD	NA	5000	578	4.7	None	NA	NA	1	1	1	0	1	0	0	unknown	0	Unknown
30	CP	Unknown	Unknown	Unknown	Male	48	IgA	λ	IIIA	1	III	1	1	unknown	III	2007-04-01	5	1	24.3	1	PD	NA	670	124	3.9	None	NA	NA	1	unknown	0	0	0	0	0	0	0	Unknown
31	CP	4	10	Unknown	Male	59	IgD	λ	IIIB	1	III	1	3	III	III	2009-03-01	3	1	21.3333	1	PD	NA	4828	2650	5	Pneumonia	NA	NA	1	1	0	0	1	0	0	1	0	4
32	CP	4	10	Unknown	Male	82	IgG	κ	IIIA	1	III	1	1	IV	III	2007-01-01	2	1	6.03333	1	PD	NA	772	316	5.1	None	NA	NA	1	1	1	0	0	0	0	unknown	0	Unknown
33	CP	3	40	Unknown	Female	75	IgA	λ	IIIA	1	II	0	4	I	III	2006-02-01	13	1	30.4	1	PD	NA	788	219	2.5	cushing	NA	NA	1	0	1	0	0	0	0	unknown	0	Unknown
34	CP	4	20	Unknown	Female	61	IgM	κ	IIIA	1	III	1	2	I	III	2008-01-01	2	1	27.3667	1	PD	NA	2706	1775	5.6	None	NA	NA	1	0	1	0	0	0	0	unknown	0	Unknown
35	CP	4	20	Unknown	Male	81	IgG	κ	IIIB	1	III	1	2	III	IV	2011-01-01	28	1	31.4333	1	PR	NA	1680	42.5	2.8	Pneumonia	NA	NA	1	1	1	0	1	1	0	unknown	0	Unknown
36	CP	4	20	Unknown	Female	84	IgG	κ	IIIA	1	III	1	unknown	I	III	1997-05-01	7	1	178.6	1	PR	NA	542	954	4.2	None	NA	NA	1	0	0	1	0	1	0	unknown	0	Unknown
37	CP	4	20	Unknown	Female	72	IgG	λ	IIIA	1	II	0	2	II	III	2007-07-01	3	1	12.2	1	PD	NA	578	120	10	None	NA	NA	1	0	1	0	0	0	0	unknown	0	Unknown
38	CP	4	10	Unknown	Female	64	IgG	λ	IIIA	1	II	0	1	IV	III	1997-08-01	3	1	162.333	1	PD	NA	841	541	1.7	None	NA	NA	1	1	1	0	0	0	0	unknown	0	Unknown
39	CP	4	20	Unknown	Female	59	IgG	λ	IIIA	1	III	1	2	III	III	2003-11-01	2	1	80.1333	1	PD	NA	530	37	3.1	Infection	NA	NA	1	1	1	0	0	0	0	unknown	0	Unknown
40	CP	4	10	Unknown	Female	83	IgA	κ	IIIA	1	III	1	1	IV	III	2007-08-01	1	1	0	1	PD	NA	894	1023	1.5	None	NA	NA	1	1	1	0	0	0	0	unknown	0	Unknown
41	CP	4	10	Unknown	Male	69	IgA	λ	IIIB	1	III	1	3	IV	III	2008-01-01	1	1	25.4	1	PD	NA	489	420	5.2	None	NA	NA	1	1	1	0	0	0	0	unknown	0	Unknown
42	CP	4	20	Unknown	Female	54	IgA	λ	IIIB	1	III	1	2	III	III	2007-12-01	3	1	35.5333	1	PD	NA	830	420	5.5	None	NA	NA	1	1	1	0	0	0	0	unknown	0	Unknown
43	CP	4	10	Unknown	Female	76	Undetectable	κ	IIIB	1	II	0	3	III	IV	2009-05-01	1	1	19.3	1	PD	NA	1677	617	5.1	None	NA	NA	1	1	1	0	0	0	0	unknown	0	Unknown
44	CP	4	10	Unknown	Male	80	IgG	λ	IIIA	1	II	0	4	IV	III	2007-11-01	1	1	32.4333	1	PD	NA	490	470	1.3	None	NA	NA	1	1	0	0	1	0	0	unknown	0	Unknown
45	CP	4	10	Unknown	Male	67	IgG	λ	IIIA	1	II	0	3	IV	IV	2010-03-01	1	1	5.1	1	PD	NA	533	108	1.6	None	NA	NA	1	1	0	0	1	0	0	unknown	1	Unknown
46	CP	4	10	Unknown	Female	76	IgG	λ	IIIA	1	III	1	4	III	IV	2006-09-01	3	1	36.5333	1	PD	NA	560	720	2.2	Pneumonia	NA	NA	1	1	1	0	1	0	0	unknown	0	Unknown
47	CP	4	20	Unknown	Male	47	IgD	λ	IIIA	1	III	1	3	I	III	2006-03-01	10	1	54.8333	1	PD	NA	1205	800	2.59	None	NA	NA	1	0	1	0	1	0	0	unknown	0	Unknown
48	CP	4	20	Unknown	Male	77	Undetectable	λ	IIIA	1	III	1	1	I	III	2007-04-01	2	1	15.2333	1	PD	NA	760	550	8	None	NA	NA	1	0	1	0	1	0	0	unknown	0	Unknown
49	CP	4	10	Unknown	Female	79	IgA	κ	IIIA	1	III	1	4	III	III	2004-07-01	2	1	42.6333	1	PD	NA	850	980	2.9	None	NA	NA	1	1	1	0	1	0	0	unknown	0	Unknown
50	CP	3	40	Unknown	Male	70	IgA	κ	IIIA	1	III	1	3	I	III	2008-01-01	7	1	21.3	1	SD	NA	460	556	3.7	None	NA	NA	1	0	0	1	1	0	0	unknown	0	Unknown
51	CP	4	20	Unknown	Male	75	IgG	κ	IIIA	1	III	1	1	I	IV	2012-01-01	3	1	7.1	1	PD	NA	460	213	8.7	None	NA	NA	1	0	1	1	1	0	0	unknown	0	Unknown
52	CP	4	20	Unknown	Female	81	IgG	κ	IIIB	1	III	1	3	III	III	2009-12-01	3	1	13.2	1	PD	NA	251	74	5.5	Pneumonia	NA	NA	1	1	1	1	1	1	0	unknown	1	Unknown
53	CP	4	20	Unknown	Male	71	IgG	κ	IIIB	1	II	0	2	I	III	2010-05-01	17	1	20.3333	1	SD	NA	1250	700	4	None	NA	NA	1	0	1	1	1	0	0	unknown	0	Unknown
54	CP	4	20	Unknown	Male	78	IgA	λ	IIIB	1	III	1	1	III	IV	2010-05-01	2	1	7.13333	1	PD	NA	4499	1856	5.5	None	NA	NA	1	1	1	1	1	0	0	unknown	1	Unknown
55	CP	4	20	Unknown	Male	75	Undetectable	λ	IIIA	1	III	1	1	III	III	2006-11-01	13.17	1	13.1667	1	Unknown	NA	190.7	76	2.7	None	NA	NA	1	1	1	0	0	0	0	unknown	0	Unknown
56	CP	4	10	Unknown	Female	81	Undetectable	λ	IIA	0	II	0	1	I	III	2010-06-01	4.33	0	4.33	0	Unknown	NA	2729	760	unknown	None	NA	NA	1	0	1	0	0	0	0	unknown	0	Unknown
57	CP	3	40	Unknown	Female	70	Undetectable	λ	IIA	0	II	0	1	III	III	2008-07-29	109.667	1	111.4	1	VGPR	NA	222	122	1.08	None	NA	NA	1	1	1	0	0	0	0	1	1	5
58	CP	3	40	Standard-risk	Male	71	IgA	κ	IIIB	1	III	1	2	III	I	2013-03-18	70.5	1	71.8333	1	PR	NA	198	*5191	9.2	None	NA	NA	0	1	0	0	1	0	0	1	0	3
59	CP	3	40	Standard-risk	Male	62	IgD	λ	IIIB	1	III	1	2	III	I	2016-07-11	21.9667	1	22.37	1	PR	NA	98	31	3.98	None	NA	NA	0	1	0	0	0	0	0	1	0	2
60	CP	4	10	High-risk	Male	71	IgG	λ	IIIB	1	III	1	2	IV	IV	2013-12-30	45.7	1	45.7	1	PD	NA	204	unknown	20.21	None	NA	NA	1	1	0	1	0	1	0	1	0	5
61	CP	4	10	Standard-risk	Male	60	IgG	κ	IIIB	1	III	1	2	IV	II	2015-01-22	29.7	1	29.7	1	SD	NA	unknown	unknown	unknown	None	NA	NA	0	1	0	0	0	0	0	1	0	2
62	CP	3	40	Standard-risk	Female	77	IgD	λ	IIIA	1	III	1	1	III	II	2014-05-01	17.2667	1	32.7333	1	CR	NA	68.5	24.2	1.84	None	NA	NA	0	1	0	0	1	1	0	1	0	4
63	CP	3	40	Standard-risk	Female	63	IgG	λ	IIIB	1	III	1	4	III	I	2012-08-01	35.4667	1	52.8	1	PR	NA	<5.0	unknown	unknown	None	NA	NA	0	1	0	1	0	1	0	1	0	4
64	CP	3	40	Standard-risk	Female	87	IgA	κ	IIIA	1	III	1	2	III	II	2012-12-01	33.4667	1	42.2667	1	PD	NA	unknown	unknown	unknown	None	NA	NA	0	1	0	1	0	0	0	1	0	3
65	CP	4	10	未知	Female	80	IgG	κ	IIIA	1	II	0	1	IV	II	2014-10-01	8.46667	1	8.46667	1	PD	NA	unknown	109	unknown	None	NA	NA	0	1	0	1	0	0	0	1	0	3
66	CP	3	40	Standard-risk	Female	67	IgG	κ	IIIA	1	III	1	4	III	II	2013-04-23	43.9333	1	85.1667	1	PD	NA	52.9	46	unknown	None	NA	NA	0	1	0	1	0	0	0	1	0	3
67	CP	3	40	Standard-risk	Female	82	IgG	κ	IIIA	1	II	0	4	II	III	2014-04-16	100.5	0	100.5	0	VGPR	NA	18.8	1	3.07	Infection	NA	NA	1	0	1	0	1	0	0	1	0	4
68	CP	3	40	Standard-risk	Male	85	Undetectable	λ	IIIA	1	III	1	unknown	II	III	2018-08-01	16.2333	1	20.3333	1	PR	NA	*590	*399	3.15	Pneumonia	NA	NA	1	0	1	0	0	0	0	1	0	3
69	CP	4	20	Standard-risk	Female	80	IgA	κ	IIIB	1	III	1	1	I	IV	2017-11-20	14.6	1	20.3	1	CR	NA	*1379	unknown	7.58	Infection	NA	NA	1	0	1	1	1	0	0	1	0	5
70	CP	4	20	Standard-risk	Male	81	IgA	λ	IIIA	1	II	0	unknown	II	III	2014-11-02	78.0667	1	79.4333	1	VGPR	NA	80.8	*377	3.24	Hyperglycemia	NA	NA	1	0	1	1	1	1	0	1	0	6
71	CP	3	40	Standard-risk	Male	72	IgG	κ	IIA	0	I	0	3	III	II	2001-11-01	60.8667	1	61.6667	1	PR	NA	*865	*523	3.32	Gastritis	NA	NA	0	1	0	1	0	0	0	1	0	3
72	CP	4	20	High-risk	Female	79	IgG	κ	IIIA	1	II	0	1	III	III	2014-07-18	8.56667	1	8.9	1	SD	NA	1070	363	2.27	Infection	NA	NA	1	1	0	1	0	0	0	1	0	4
73	CP	4	10	Intermediate-risk	Female	66	IgG	κ	IIIA	1	III	1	1	III	IV	2018-12-01	6.23333	1	6.23333	1	PD	NA	unknown	unknown	unknown	None	NA	NA	1	1	0	1	0	1	0	1	0	5
74	CP	4	20	Standard-risk	Female	70	IgG	λ	III	1	III	1	3	III	IV	2013-07-05	99.3333	1	100.233	1	PR	NA	*19830	*142	2.8	Gastritis	NA	NA	1	1	1	0	1	1	0	1	0	6
75	CP	4	20	Standard-risk	Male	68	IgG	κ	IIIB	1	III	1	1	III	II	2019-05-07	13.0333	1	13.4	1	PR	NA	*681	*451	6.04	Hyperglycemia	NA	NA	0	1	0	0	0	1	0	1	1	4
76	CP	3	40	Standard-risk	Female	64	IgA	κ	IIIB	1	III	1	unknown	III	unknown	2015-04-01	27.4	1	27.4	1	SD	NA	unknown	unknown	unknown	None	NA	NA	unknown	1	0	0	0	0	0	1	0	Unknown
77	CP	4	20	Standard-risk	Male	84	IgA	κ	IIIA	1	III	1	unknown	III	unknown	2014-11-01	25.3667	1	25.3667	1	SD	NA	unknown	unknown	unknown	None	NA	NA	unknown	1	0	1	0	0	0	1	0	Unknown
78	CP	4	10	Standard-risk	Male	83	IgG	κ	IIIB	1	III	1	unknown	IV	IV	2015-11-28	4.56667	1	4.56667	1	PD	NA	99.8	unknown	30.43	Hemoptysis	NA	NA	1	1	1	0	0	0	0	1	0	4
79	CP	3	40	Standard-risk	Female	47	IgD	λ	IIIB	1	III	1	2	I	III	2019-03-28	16.7	1	21.2	1	PR	NA	*5015	*1225	13.82	None	NA	NA	1	0	0	0	0	0	0	1	0	2
80	CP	3	40	Standard-risk	Male	56	IgG	κ	IIIB	1	III	1	1	III	II	2019-11-26	32.1667	0	32.1667	0	VGPR	NA	*446	unknown	40	None	NA	NA	0	1	0	0	0	0	0	1	0	2
81	CP	4	20	Standard-risk	Male	76	Undetectable	λ	IIIB	1	III	1	2	IV	III	2017-02-01	19.7667	1	37.4667	1	PR	NA	*245	*170	4.42	None	NA	NA	1	1	1	0	1	0	0	1	0	5
82	CP	4	20	Standard-risk	Male	62	IgD	λ	IIIB	1	III	1	1	I	IV	2018-10-01	9.1	1	12.1667	1	PR	NA	*11627	*5662	20.68	None	NA	NA	1	0	0	1	0	0	0	1	0	3
83	CP	4	10	Standard-risk	Female	52	IgG	κ	IIIB	1	III	1	2	III	III	2018-01-05	12.4333	1	12.8667	1	PD	NA	*6289	>35000	14.43	None	NA	NA	1	1	1	1	0	0	1	1	0	6
84	CP	4	10	Intermediate-risk	Male	65	IgG	λ	IIIA	1	III	1	2	IV	II	2016-04-21	30.2333	1	31.1333	1	PD	NA	*350	*598	7.05	None	NA	NA	0	1	0	0	0	0	0	1	0	2
85	CP	4	20	Standard-risk	Female	76	Undetectable	λ	IIIA	1	II	0	1	IV	I	2015-12-28	45.8333	1	45.8333	1	PR	NA	41.3	40.3	2.5	None	NA	NA	0	1	1	1	0	0	0	1	1	5
86	CP	4	20	Standard-risk	Female	75	IgG	k	IIIA	1	II	0	2	II	IV	2011-04-22	70.9	1	80.5	1	PR	NA	556	295	1.5	Hyperglycemia	NA	NA	1	0	1	1	1	1	0	1	0	6
87	CP	3	40	Standard-risk	Female	76	IgD	λ	IIIB	1	III	1	2	III	II	2011-03-29	40.4333	1	79.4333	1	CR	NA	222	122	3.6	None	NA	NA	0	1	0	1	0	1	0	0	0	3
88	CP	4	20	Standard-risk	Male	61	IgA	λ	IIIA	1	III	1	3	I	III	2013-12-01	37.9667	1	37.9667	1	PD	NA	37.8	44.3	5.86	None	NA	NA	1	0	1	0	0	0	0	0	0	2
89	CP	4	20	Standard-risk	Male	83	IgG	k	IIIA	1	III	1	2	III	III	2019-08-15	22.8667	1	26.9667	1	PD	NA	*4185	*3280	6.47	None	NA	NA	1	1	1	1	1	0	0	1	0	6
90	CP+X	4	20	Standard-risk	Female	76	IgG	κ	IIIA	1	III	1	1	III	III	2016-10-05	30.2667	1	31.2667	1	SD	CR	*500	*329	7.03	None	V+CPT	CR	1	1	1	0	1	0	0	1	1	6
91	CP+X	4	20	Intermediate-risk	Male	64	IgG	κ	IIIA	1	III	1	3	III	II	2012-10-15	84.4	1	95.8333	1	SD	SD	67.2	*881	7.91	Hyperglycemia	VCPT	SD	0	1	1	1	1	1	0	1	0	6
92	CP+X	3	40	Standard-risk	Male	82	Undetectable	λ	IIIA	1	III	1	1	III	II	2016-09-07	18.6667	1	28.4333	1	PR	CR	230	80	3.65	paronychitis combined with osteomyelitis	RD+CP	CR	0	1	1	0	0	0	0	1	0	3
93	CP+X	4	20	Standard-risk	Male	63	Undetectable	κ	IIIA	1	III	1	1	IV	III	2014-03-01	102.033	0	102.033	0	VGPR	CR	1670	176	3.34	Gastritis	CPT	CR	1	1	1	0	0	0	1	1	1	6
94	CP+X	4	10	Standard-risk	Female	78	IgA	λ	IIIA	1	III	1	2	III	III	2012-05-09	91	1	92.3667	1	SD	PR	*13955	*9950	4.3	None	VCPT	PR	1	1	1	0	1	1	0	1	0	6
95	CP+X	3	40	Standard-risk	Female	84	IgG	λ	IIIA	1	III	1	1	III	II	2020-09-01	22.8333	0	22.8333	0	VGPR	VGPR	*702	<25	3.81	Hyperglycemia	RCP	VGPR	0	1	1	0	1	0	0	1	0	4
96	CP+X	4	20	Standard-risk	Female	64	Undetectable	λ	IIIB	1	III	1	1	II	III	2020-03-01	18.6	1	28.9667	0	PR	VGPR	*1759	*1026.3	20.15	None	VCP	VGPR	1	0	0	1	0	0	0	1	0	3
97	CP+X	3	40	Standard-risk	Male	78	IgG	λ	IIIA	1	II	0	2	II	III	2013-07-05	85.1	1	110	0	SD	SD	*1435	*1773	3.3	Gastritis	VD+CP	SD	1	0	1	0	1	0	0	1	0	4
98	CP+X	4	10	Intermediate-risk	Female	63	IgA	λ	IIIB	1	III	1	2	IV	III	2014-08-29	96	0	96	0	PR	PR	*2494	1257	3.6	None	VD+CP	PR	1	1	0	1	0	0	1	1	1	6
99	CP+X	4	20	Standard-risk	Male	64	IgA	λ	IIIA	1	III	1	1	I	III	2018-05-01	51.3	0	39.6333	1	PR	CR	*1714	*804	3.1	Hyperglycemia	VD+CP	CR	1	0	1	0	0	1	0	1	0	4
100	CP+X	3	40	Standard-risk	Male	66	Undetectable	λ	IIIB	1	III	1	3	III	I	2013-09-12	32.0667	1	33.1	1	SD	PR	unknown	unknown	15.17	Gastrointestinal bleeding	VCP	PR	0	1	0	0	0	1	0	1	0	3
101	CP+X	4	20	Standard-risk	Male	80	IgG	κ	IIIB	1	III	1	unknown	IV	III	2011-08-01	17.1667	1	105.533	1	PR	VGPR	204	100	4.8	Osteonecrosis of the femoral head	CPT	VGPR	1	1	1	0	0	0	1	1	1	6
102	CP+X	3	40	Intermediate-risk	Female	79	IgG	к	IIIA	1	III	1	1	III	III	2019-08-26	35.2333	0	35.2333	0	PR	VGPR	84.5	54.2	6.23	cushing	VD-CP	VGPR	1	1	0	1	0	1	0	1	0	5
103	CP+X	4	20	Standard-risk	Male	74	IgG	к	IIIB	1	III	1	1	III	IV	2019-10-06	29.5333	1	31.5667	1	SD	PR	*21225	*1262	18.21	Hyperglycemia	RCP	PR	1	1	1	0	1	0	0	1	0	5
104	CP+X	4	20	Standard-risk	Male	68	Undetectable	к	IIIA	1	III	1	2	I	III	2013-07-01	110.133	0	110.133	0	VGPR	VGPR	*3855	*58	8.39	None	VD+CP	VGPR	1	0	1	0	0	0	0	0	0	2
105	CP+X	4	10	Standard-risk	Male	71	IgG	к	III	1	II	0	1	I	IV	2017-10-10	58.0667	0	58.0667	0	VGPR	CR	*2477	<25	2.44	cushing	VD+CP	CR	1	0	1	1	1	1	0	1	0	6
106	CP+X	3	40	High-risk	Female	64	IgG	к	IIA	0	III	1	1	III	II	2017-02-21	52.0333	1	65.7667	0	PR	CR	*446	<25	1.91	None	VD+CP	CR	0	1	0	0	1	0	0	0	0	2
107	CP+X	3	40	Standard-risk	Female	74	IgG	к	IIIA	1	III	1	1	III	I	2018-05-07	43.5	1	51.1	0	PR	VGPR	*259	<25	1.57	None	ICP	VGPR	0	1	0	0	0	0	0	1	0	2
108	CP+X	3	40	Standard-risk	Female	73	IgG	λ	IIIA	1	III	1	1	I	III	2020-12-28	18.9	0	18.9	0	PR	PR	*777.4	237	8.17	Gastritis	VD+CP	PR	1	0	0	1	0	0	0	1	0	3
109	CP+X	3	40	Standard-risk	Male	69	IgG	λ	IIIA	1	III	1	1	III	II	2020-09-07	22.6333	0	22.6333	0	VGPR	vgpr	*1245	<25	12.6	None	VCP	VGPR	1	1	1	0	0	0	0	1	0	4
110	CP+X	3	40	Standard-risk	Male	76	IgG	κ	Unknown	2	Unknwon	2	unknown	III	I	2021-01-01	18.7667	0	18.7667	0	SD	SD	91.6	342	18.44无	cushing	VCP	SD	0	1	0	1	0	0	0	0	0	2
111	CP+X	3	40	Standard-risk	Male	67	IgA	κ	IIIB	1	III	1	unknown	III	II	2019-08-28	31.1667	1	35.1667	0	PR	PR	*493	<25	7.31	None	VCP/RCP	PR	0	1	1	0	0	1	0	1	0	4
112	CP+X	4	30	Standard-risk	Male	77	IgA	λ	IIIA	1	III	1	1	II	IV	2017-10-25	52.1667	1	57.5667	0	VGPR	VGPR	*1621	1249	6.06	None	CD+CP/RCP	VGPR	1	0	0	1	0	1	0	1	0	4
113	CP+X	3	40	Standard-risk	Male	76	IgG	κ	IIIA	1	III	1	3	I	III	2012-10-01	55.7667	1	119.233	0	PR	VGPR	365	*105	2.03	None	RCP	VGPR	1	0	0	1	0	0	0	0	0	2
114	CP+X	3	40	Standard-risk	Female	76	IgA	λ	IIIA	1	I	0	4	III	II	2011-07-01	134.5	0	94.3667	1	CR	CR	59.2	*1163	2.78	Hyperglycemia	BiRD+CP	CR	0	1	0	1	0	1	0	1	0	4
115	CP+X	3	40	Standard-risk	Male	64	IgG	κ	IIIA	1	III	1	2	III	II	2017-06-02	33.4333	1	33.4333	1	PR	PR	*309	127	4.56	Hyperglycemia	RCP	PR	0	1	0	1	0	1	0	1	0	4
116	CP+X	3	40	Standard-risk	Male	87	IgA	k	IIIA	1	III	1	1	I	III	2017-12-14	55.9	0	55.9	0	VGPR	VGPR	*899	*126	4.23	None	ICP	VGPR	1	0	0	1	0	0	0	0	0	2
117	CP+X	4	20	High-risk	Male	69	IgG	k	IIIA	1	III	1	3	III	III	2016-03-11	51.4333	1	64.8667	1	VGPR	VGPR	*1047	*351	3.58	Hyperglycemia	ICP	VGPR	1	1	0	1	0	1	0	1	0	5
118	CP+X	3	40	Standard-risk	Male	73	Undetectable	λ	IIIB	1	III	1	1	II	II	2018-09-11	46.8667	0	46.8667	0	PR	CR	*672		9.4	None	ICPT	CR	0	0	1	0	1	0	0	1	0	3
119	CP+X	3	50	Standard-risk	Male	68	IgG	k	IIIA	1	I	0	2	III	I	2018-10-01	18.2667	1	32.6	1	PR	PR	*515	*30.6	2.35	None	TCP	PR	0	1	0	0	0	0	0	1	0	2
120	CP+X	4	20	Standard-risk	Female	81	IgG	λ	IIIA	1	III	1	1	III	III	2018-08-15	45.4667	1	46.4	1	VGPR	CR	*1581	*3431	3.65	cushing	RCP	CR	1	1	1	1	1	1	0	1	0	7
121	CP+X	4	10	Standard-risk	Male	69	Undetectable	λ	IIIA	1	III	1	2	IV	IV	2015-11-06	40.9667	1	40.9667	1	SD	SD	*1821	*10523	9.36	None	IRd+CP	SD	1	1	1	0	1	0	0	1	1	6
122	CP+X	3	40	Standard-risk	Male	67	IgG	λ	IIIA	1	III	1	3	III	unknown	2009-08-01	87.2667	1	99.4667	1	PR	VGPR	unknown	unknown	unknown	Pneumonia	TCP	VGPR	unknown	1	0	0	0	0	0	1	0	Unknown
123	CP+X	3	40	Standard-risk	Male	63	Undetectable	λ	IIIA	1	II	0	2	III	II	2010-04-01	142.067	1	130.967	1	PR	VGPR	*646	*465	3.25	None	VD-CP	VGPR	0	1	0	0	0	0	0	1	0	2
124	CP+X	3	40	Standard-risk	Female	60	IgD	λ	IIIA	1	III	1	2	III	I	2014-11-01	84.4	1	93.8667	0	VGPR	CR	unknown	unknown	2.56	None	V-BiRD+Arsenicals+CP	CR	0	1	0	0	0	0	0	1	0	2
125	CP+X	4	20	High-risk	Female	76	IgA	k	IIIB	1	III	1	1	IV	III	2017-09-05	17.1333	1	18.1667	1	PR	PR	707	875	7.24	Hypokalemia	Unknown	PR	1	1	0	1	0	1	1	1	1	7
126	CP+X	3	40	Standard-risk	Male	65	IgG	k	IIIA	1	III	1	1	I	III	2016-10-01	61.9333	1	70.5333	0	PR	PR	unknown	unknown	1.82	None	VD+CP	PR	1	0	1	1	0	0	0	0	0	3
127	CP+X	4	20	Standard-risk	Male	72	Undetectable	λ	IIIB	1	III	1	1	III	II	2016-10-11	26.2	1	26.2	1	PD	PD	*738	*437	6.65	Gastritis	VD+CP	PD	0	1	0	0	0	1	0	1	0	3
128	CP+X	4	10	Standard-risk	Male	62	IgD	λ	IIIB	1	II	0	2	IV	unknown	2014-08-01	38.5667	1	38.5667	1	PD	PD	unknown	unknown	unknown	None	VD+CP	PD	unknown	1	0	0	0	1	0	1	1	Unknown
129	CP+X	3	40	High-risk	Unknown	Unknown	Undetectable	Unknown	Unknown	2	Unknown	2	unknown	III	unknown	2014-06-01	36.5333	1	36.5333	1	PD	PD	unknown	unknown	unknown	None	VD+CP	PD	unknown	1	0	1	0	0	0	0	1	Unknown
130	CP+X	4	20	High-risk	Male	27	IgA	λ	IIIA	1	II	0	1	III	III	2013-02-01	80.1	1	81.8	1	VGPR	VGPR	37.2	32.2	unknown	None	CPT	VGPR	1	1	1	0	1	0	0	1	0	5
